# Supplementary material for: Machine Learning to Predict Drug-Induced Liver Injury and Its Validation on Failed Drug Candidates in Development
Source: Toxics. 2024 May 24;12(6):385. doi: 10.3390/toxics12060385 (PMC11207878; doi:10.3390/toxics12060385)
Supplement: Supplementary file 1 [file toxics-12-00385-s001.zip]

Archive with 1 entries (1 files):
- toxics-3001176-supplementary.pdf
